# Supplementary material for: The Role of Acute Phase Reactants, Including α1-Acid Glycoprotein, in Predicting Onset and Severity of Retinopathy of Prematurity
Source: Diagnostics (Basel). 2025 Feb 27;15(5):571. doi: 10.3390/diagnostics15050571 (PMC11898616; doi:10.3390/diagnostics15050571)
Supplement: Supplementary file 1 [file diagnostics-15-00571-s001.zip]

Archive with 1 entries (1 files):
- diagnostics-3465220-supplementary.pptx
